# Supplementary material for: Exploring Drivers of Children’s Food Choices: A Multi-Source Process Evaluation of a School-Based Nutrition Education Program
Source: Foods. 2026 May 22;15(11):1832. doi: 10.3390/foods15111832 (PMC13256692; doi:10.3390/foods15111832)
Supplement: Supplementary file 1 [file foods-15-01832-s001.zip]

Archive with 1 entries (1 files):
- foods-4323842-supplementary.pdf
